# Supplementary material for: Sequencing and Analysis of Complete Chloroplast Genomes Provide Insight into the Evolution and Phylogeny of Chinese Kale (Brassica oleracea var. alboglabra)
Source: Int J Mol Sci. 2023 Jun 17;24(12):10287. doi: 10.3390/ijms241210287 (PMC10299174; doi:10.3390/ijms241210287)
Supplement: Supplementary file 1 [file ijms-24-10287-s001.zip]

Archive with 7 entries (7 files):
- Supplemental Figure S1.pdf
- Supplemental Table S1 List of gene function in the chloroplast genome of SJCT.pdf
- Supplemental Table S2 List of gene function in the chloroplast genome of FZHH.pdf
- Supplemental Table S3 SSRs and Repeats.xlsx
- Supplemental Table S4  List of RSCU in ten chloroplast genomes.pdf
- Supplemental Table S5 List of primers.pdf
- Supplemental Table S6 List of accession numbers in Genbank.pdf
