# Supplementary material for: Sequencing and Analysis of Complete Chloroplast Genomes Provide Insight into the Evolution and Phylogeny of Chinese Kale (Brassica oleracea var. alboglabra)
Source: Int J Mol Sci. 2023 Jun 17;24(12):10287. doi: 10.3390/ijms241210287 (PMC10299174; doi:10.3390/ijms241210287)
Supplement: Supplementary file 1 [file ijms-24-10287-s001.zip › Supplemental Table S3 SSRs and Repeats.xlsx]

## Sheet: Repeats Total
	SJCT	FZHH	B. oleracea var. oleracea	B. rapa	B. napus	B. juncea	B. nigra	B. carinata	S. arvensis	S. alba
Forward	12	12	13	20	13	13	11	11	12	14
Reverse Complement	19	19	19	18	18	9	7	6	16	22
Reverse	2	2	2	11	3	3	3	3	1	2
Total	33	33	34	49	34	25	21	20	29	38

## Sheet: Forward Repeats Size
	SJCT	FZHH	B. oleracea var. oleracea	B. rapa	B. napus	B. juncea	B. nigra	B. carinata	S. arvensis	S. alba
30-35	8	8	9	15	9	9	7	7	11	9
36-40	1	1	1	1	1	1	2	2	2	2
41-45	1	1	1	2	1	2	1	1	4	1
46-50	2	2	2	1	1	1	1	1	1	2
51-55	0	0	0	0	1	0	0	0	0	0
56-58	0	0	0	1	0	0	0	0	1	0
Total	12	12	13	20	13	13	11	11	19	14

## Sheet: SSRs Total
	SJCT	FZHH	B. oleracea var. oleracea	B. rapa	B. napus	B. juncea	B. nigra	B. carinata	S. arvensis	S. alba
Mono	66	65	58	69	65	60	66	62	46	62
Di	18	18	18	18	17	18	18	17	25	23
Tri	62	62	67	67	63	63	62	63	66	67
Tetra	5	5	5	5	6	6	5	6	6	6
Penta	0	0	2	2	0	1	0	0	0	2
Hexa	0	0	3	3	0	0	0	0	1	2
Total	151	150	153	164	151	148	151	148	144	162

## Sheet: SJCT SRRs Location
	IR	LSC	SSC
Mono	8	41	17
Di	4	10	4
Tri	18	33	11
Tetra	0	4	1
Penta	0	0	0
Hexa	0	0	0
Total	30	88	33

## Sheet: FZHH SSRs Location
	IR	LSC	SSC
Mono	8	40	17
Di	4	10	4
Tri	18	33	11
Tetra	0	4	1
Penta	0	0	0
Hexa	0	0	0
Total	30	87	33
